# Supplementary material for: A labeled data set of underwater images of fish and crab species from five mesohabitats in Puget Sound WA USA
Source: Sci Data. 2023 Nov 13;10:799. doi: 10.1038/s41597-023-02557-6 (PMC10643608; doi:10.1038/s41597-023-02557-6)
Supplement: Supplementary file 1 — Supplementary Files [file 41597_2023_2557_MOESM1_ESM.zip]

Archive with 12 entries (11 files):
- Supplementary Files/
- Supplementary Files/Readme.rtf
- Supplementary Files/Supplementary File 1.mp4
- Supplementary Files/Supplementary File 10.mp4
- Supplementary Files/Supplementary File 2.mp4
- Supplementary Files/Supplementary File 3.mp4
- Supplementary Files/Supplementary File 4.mp4
- Supplementary Files/Supplementary File 5.mp4
- Supplementary Files/Supplementary File 6.mp4
- Supplementary Files/Supplementary File 7.mp4
- Supplementary Files/Supplementary File 8.mp4
- Supplementary Files/Supplementary File 9.mp4
